# Supplementary material for: The electronic tree of life (eToL): a net of long probes to characterize the microbiome from RNA-seq data
Source: BMC Microbiol. 2022 Dec 22;22:317. doi: 10.1186/s12866-022-02671-2 (PMC9773549; doi:10.1186/s12866-022-02671-2)
Supplement: Supplementary file 1 — Additional file 1. [file 12866_2022_2671_MOESM1_ESM.zip]

Archive with 2 entries (2 files):
- Hu et al. SUPPLEMENTARY TABLE S6_STRIPPED VIRUSES v5.doc
- SUPPLEMENTARY MATERIAL ONLINE.pdf
